# Supplementary material for: Characterization of the L-Arginine/Nitric Oxide Pathway and Oxidative Stress in Pediatric Patients with Atopic Diseases
Source: Int J Mol Sci. 2022 Feb 15;23(4):2136. doi: 10.3390/ijms23042136 (PMC8878534; doi:10.3390/ijms23042136)
Supplement: Supplementary file 1 [file ijms-23-02136-s001.zip]

Archive with 1 entries (1 files):
- ijms-1586047-supplementary.pdf
